# Supplementary material for: Phthalocyanines and Porphyrins/Polyaniline Composites (PANI/CuPctBu and PANI/TPPH2) as Sensing Materials for Ammonia Detection
Source: Polymers (Basel). 2022 Feb 24;14(5):891. doi: 10.3390/polym14050891 (PMC8912817; doi:10.3390/polym14050891)
Supplement: Supplementary file 1 [file polymers-14-00891-s001.zip]

Archive with 1 entries (1 files):
- polymers-1598474-supplementary.pdf
